# Supplementary material for: An assessment of forward and inverse GIA solutions for Antarctica
Source: J Geophys Res Solid Earth. 2016 Sep 29;121(9):6947–65. doi: 10.1002/2016JB013154 (PMC5111427; doi:10.1002/2016JB013154)
Supplement: Supplementary file 2 — Table S1 [file JGRB-121-6947-s002.xlsx]

## Sheet: Sheet1
Site	Lat	Lon	Start	End	N days	RINEX data DOI	ID	Obs Rate	Obs std	W12	IJ05R2	ICE6G	A13	AGE1b	R09	G14	RATES
ABOA	-73.0438	346.593	2009.01	2013.02	1415	-	1	1.5365	0.8399	1.32081	0.237795	3.2361	0.647	0.189296	1.93159	1.79139	1.88941
BACK	-74.4304	257.522	2012.01	2015	775	doi:10.7283/T5D21VWM	2	9.0813	1.5327	5.51523	1.14484	6.60315	1.796	0.29206	2.11624	4.31148	6.78447
BENN	-84.7865	243.54	2010.97	2015	1449	doi:10.7283/T5891447	3	9.7143	1.2249	2.65171	1.52904	6.49172	5.897	1.54174	3.02092	3.04447	1.9995
BERP	-74.546	248.115	2011.04	2015	1312	doi:10.7283/T54J0CC2	4	19.6638	1.2842	4.1118	0.576271	5.58603	1.181	0.119424	1.37715	4.48466	6.25552
BREN	-72.6729	296.974	2009.02	2014.25	570	doi:10.7283/T52V2D7X	5	2.9244	2.2663	-1.25728	2.30794	4.26145	6.456	0.751564	5.20756	1.80629	2.40774
BRIP	-75.7957	158.469	2009.01	2015	2141	doi:10.7283/T5W09473	6	0.8309	0.5581	0.835154	-0.021564	1.61807	2.033	0.195762	-0.118328	1.56149	0.249242
BURI	-79.1475	155.894	2009.01	2015	2154	doi:10.7283/T5RB72W7	7	0.9945	0.5407	2.33534	0.245245	1.76837	1.18	0.334692	0.386938	2.18361	1.15175
CAPF	-66.0121	299.442	2010.15	2014.82	1194	doi:10.7283/T5XP736P	8	3.1421	0.9601	2.36421	0.097497	3.42577	1.976	0.940617	0.355499	-0.372119	3.58948
CAS1	-66.2834	110.52	2009.01	2015	2080	-	9	0.8367	0.6322	1.9302	0.279445	0.916121	-0.248	0.290658	1.29307	2.33152	0.605329
CLRK	-77.3401	218.126	2010.04	2015	1779	doi:10.7283/T5MK6B6C	10	1.3829	0.7799	2.42395	1.50863	3.07343	3.887	1.14403	0.024463	2.23925	2.21283
CONG	-77.5346	167.086	2009.01	2012.96	1173	doi:10.7283/T5RX996S	11	1.7636	1.2294	3.76815	0.057145	1.13782	1.427	0.081808	0.913837	1.18655	-0.214868
COTE	-77.8059	161.998	2009.01	2015	2125	doi:10.7283/T5GT5KGN	12	0.7804	0.5427	3.37364	0.120653	1.88285	2.069	0.218051	0.594585	1.69495	0.426006
CRDI	-82.8615	306.801	2010.05	2015	822	doi:10.7283/T5C24TQS	13	2.3314	0.6919	6.76832	2.07674	3.77166	9.007	2.25511	3.45841	2.91037	2.17917
DAV1	-68.5773	77.9726	2009.01	2015	2116	-	14	0.0527	0.6037	0.777053	0.748591	0.0975396	0.153	-0.080547	3.39282	2.00706	0.153359
DEVI	-81.4767	161.977	2009.01	2015	2163	doi:10.7283/T57942Z0	15	1.6659	0.5883	4.50451	0.799678	3.75579	2.678	0.665106	1.43138	3.01635	1.50127
DUM1	-66.6651	140.002	2009.01	2015	1830	-	16	0.1	0.5	1.14134	0.710228	0.435566	-0.147	0.154093	0.317456	-1.96293	-0.203191
DUPT	-64.8049	297.183	2009.27	2015	2066	doi:10.7283/T5KD1W62	17	10.0404	0.8084	1.94658	-0.091238	2.96904	2.7	0.654166	-0.321091	-0.924583	3.71442
E1G2	-77.5303	167.14	2009.01	2012.28	764	doi:10.7283/T57W69BF	18	-2.077	1.6881	3.76815	0.057145	1.13782	1.427	0.081808	0.913837	1.18655	-0.214868
FALL	-85.3064	216.368	2009.99	2015	1513	doi:10.7283/T53J3B84	19	6.148	0.8773	4.81964	1.56463	5.18659	5.996	1.84593	2.99255	3.71996	1.67687
FIE0	-76.1446	168.424	2011.09	2015	1399	doi:10.7283/T5KK993F	20	-0.4327	1.0045	2.66665	-0.16826	0.308641	1.821	-0.050704	0.672664	0.928469	-0.404227
FLM5	-77.5327	160.271	2009.01	2015	1597	doi:10.7283/T5V40SH6	21	0.874	0.5993	2.65659	0.057439	1.97115	1.999	0.21598	0.364095	1.73247	0.365727
FONP	-65.2454	298.353	2010.12	2015	1356	doi:10.7283/T5668BG6	22	13.1133	1.2387	2.0928	-0.017229	3.4064	2.709	0.856423	-0.087761	-0.70416	3.95026
FOS1	-71.3133	291.679	2009.97	2015	1037	doi:10.7283/T54T6GF7	23	-0.281	1.0629	0.557078	2.2161	3.97567	8.342	0.584696	4.38809	0.435602	2.10629
FTP4	-78.9277	162.565	2009.01	2015	2135	doi:10.7283/T5B27SKD	24	1.1474	0.5906	4.46124	0.386002	2.37474	1.444	0.342156	0.945584	2.01117	0.711999
GMEZ	-73.8855	291.463	2010.05	2015	982	doi:10.7283/T58G8HT4	25	2.4766	0.6883	-0.058743	3.25032	5.37945	6.711	1.14499	4.95626	2.49474	2.98495
HAAG	-77.038	281.713	2010.05	2014.18	639	doi:10.7283/T5FT8JB8	26	5.5742	0.787	5.61994	4.57381	8.61862	3.992	2.14293	3.89168	4.75053	4.06296
HOOZ	-77.5316	166.933	2009.91	2014.85	1444	doi:10.7283/T5HD7SRN	27	0.24	1.1301	3.95219	0.103076	1.20684	1.667	0.111264	0.950493	1.29946	0.061977
HOWE	-87.4157	210.566	2009.99	2014.64	1679	doi:10.7283/T5ZW1J65	28	0.5154	0.9465	1.56514	0.642269	0.44463	2.426	0.435664	2.12453	2.32176	1.10795
HOWN	-77.528	273.233	2009.01	2015	1675	doi:10.7283/T56971WH	29	1.2908	0.6194	5.3804	4.56152	3.83812	2.538	1.85405	2.90382	4.67221	4.41017
HTON	-74.08	298.269	2010.04	2015	674	doi:10.7283/T5222RV6	30	4.052	0.9139	-0.617941	2.14704	5.54525	2.818	0.721785	5.58247	2.88643	2.93901
HUGO	-64.9626	294.332	2009.27	2014.4	1471	doi:10.7283/T5FQ9TW3	31	1.126	1.3462	1.96268	-0.116404	2.04609	1.484	0.376591	-0.333848	-1.29489	3.14759
IGGY	-83.3072	156.25	2009.08	2015	1478	doi:10.7283/T5QC01T9	32	0.7651	0.6889	2.47511	0.602153	2.27018	2.918	0.529343	1.37267	2.84867	1.38659
JNSN	-73.0765	293.898	2010.02	2014.88	1028	doi:10.7283/T5SJ1HP1	33	2.0601	0.8097	-0.996433	2.75322	4.78692	6.471	0.888609	5.1793	2.0347	2.66532
LEHG	-77.5106	167.141	2009.01	2012.11	492	doi:10.7283/T54747ZF	34	0.2265	1.7984	3.76815	0.057145	1.13782	1.427	0.081808	0.913837	1.18655	-0.214868
LNTK	-74.8352	286.097	2010.02	2015	312	doi:10.7283/T5J1017P	35	3.7412	0.6924	2.54736	3.84619	6.51965	4.649	1.51557	4.00418	3.16025	3.48156
LPLY	-73.1111	269.701	2011.97	2015	304	doi:10.7283/T5DV1H50	36	2.0153	1.1439	4.52537	1.64499	6.4337	1.167	0.374084	0.675581	0.914131	3.42553
LWN0	-81.3459	152.732	2009.01	2015	1825	doi:10.7283/T5T43RD8	37	1.0096	0.5813	1.68793	0.448334	2.19909	1.678	0.458817	0.745842	2.58551	1.54117
MACG	-77.5326	167.247	2009.01	2015	1879	doi:10.7283/T5VQ30S8	38	-1.277	0.7121	3.76815	0.057145	1.13782	1.427	0.081808	0.913837	1.18655	-0.214868
MAW1	-67.6047	62.8706	2009.02	2015	2037	-	39	-0.1888	0.5095	0.712929	0.73617	0.363921	2.357	-0.289151	1.78639	1.0064	0.117383
MCAR	-76.3222	215.697	2010.05	2014.06	564	doi:10.7283/T55D8Q41	40	3.0278	0.9287	1.68184	0.926949	1.99029	1.585	0.569129	-0.104994	1.6862	2.08962
MCM4	-77.8384	166.669	2009.01	2015	2047	-	41	0.7672	0.8074	4.14335	0.154719	1.38	1.667	0.142468	0.988085	1.35212	0.061977
MCMC	-77.8384	166.669	2009.02	2014.97	1156	-	42	-0.0016	0.5598	4.14335	0.154719	1.38	1.667	0.142468	0.988085	1.35212	0.061977
MCMD	-77.8384	166.669	2009.01	2015	1965	doi:10.7283/T5FB514D	43	0.1512	0.561	4.14335	0.154719	1.38	1.667	0.142468	0.988085	1.35212	0.061977
MIN0	-78.6503	167.164	2009.01	2014.31	1700	doi:10.7283/T5TM78BX	44	0.5189	0.8127	4.8643	0.344334	1.91962	0.986	0.239223	1.2022	1.63751	0.173193
MKIB	-75.2762	294.397	2010.04	2015	727	doi:10.7283/T5D798HD	45	5.0642	0.7186	0.504433	3.03354	7.70567	4.133	1.26699	5.72345	3.92638	3.44144
NAUS	-77.5219	167.147	2009.01	2012.42	697	doi:10.7283/T5CN721Q	46	-3.702	1.702	3.76815	0.057145	1.13782	1.427	0.081808	0.913837	1.18655	-0.214868
OHI2	-63.3211	302.099	2009.01	2015	2051	-	47	1.2603	1.2194	1.12224	-0.158451	1.59722	2.69	0.080052	-1.15937	-2.30119	4.00725
PAL2	-64.7751	295.949	2009.01	2015	2144	doi:10.7283/T5PV6HKR	48	3.9715	0.7167	1.94934	-0.097411	2.62055	2.379	0.556505	-0.312939	-1.05809	3.71442
PALM	-64.7751	295.949	2009.01	2015	2082	-	49	4.6189	0.8318	1.94934	-0.097411	2.62055	2.379	0.556505	-0.312939	-1.05809	3.71442
PATN	-78.0301	204.977	2009.01	2013.15	1210	doi:10.7283/T5PC30PX	50	2.4492	0.9686	3.01611	1.31916	4.26716	6.812	1.09378	1.2676	1.04051	2.50155
PECE	-85.6119	291.444	2010.05	2015	1795	doi:10.7283/T5930RG1	51	-2.2358	1.0562	5.49015	1.41464	0.670063	4.839	1.36346	2.5041	1.90774	1.82629
RAMG	-84.3384	178.047	2009.01	2015	2157	doi:10.7283/T51N7ZFR	52	1.8175	0.6617	6.35077	1.26872	4.24019	6.815	1.30547	2.84022	3.59322	1.44588
ROB4	-77.0345	163.19	2009.01	2015	2102	doi:10.7283/T5NC5ZG8	53	0.9219	0.5437	3.05007	0.017562	1.76107	2.071	0.159364	0.529369	1.4732	0.117711
ROBN	-65.2465	300.555	2010.12	2014.97	1438	doi:10.7283/T54T6GNX	54	7.4887	1.1385	2.10269	-0.096582	2.64099	2.221	0.55158	-0.410586	-0.90814	4.40973
ROTH	-67.5713	291.873	2010.12	2015	1457	-	55	2.5623	1.5985	2.15117	0.434202	2.29708	2.287	0.452636	1.68919	-0.980336	2.4044
SCTB	-77.849	166.758	2009.01	2015	1940	doi:10.7283/T5CF9N6P	56	-2.7679	0.8356	4.14335	0.154719	1.42572	1.667	0.142468	0.988085	1.35212	0.061977
SDLY	-77.1353	234.025	2010.05	2015	1579	doi:10.7283/T5S46Q7F	57	-3.7933	1.4836	1.48759	1.28236	2.60887	3.083	0.79568	-1.44146	3.23946	2.78335
SUGG	-75.2806	287.82	2010.06	2015	534	doi:10.7283/T5CV4G1M	58	3.3646	0.6904	2.57148	3.90093	7.07966	4.245	1.65704	4.59977	3.66329	3.48156
SYOG	-69.007	39.5837	2009.01	2015	2066	-	59	0.6435	0.5702	0.951054	0.672233	1.06871	0.051	0.319726	2.40372	1.07347	1.18545
THUR	-72.5301	262.44	2011.07	2015	426	doi:10.7283/T5862DRZ	60	-3.7473	0.9389	4.10406	0.545205	5.90393	0.955	0.084768	1.06996	1.15866	3.63603
TRVE	-69.9888	292.445	2009.99	2015	651	doi:10.7283/T5NS0RZ9	61	1.1509	0.6863	1.0625	1.48947	3.63114	6.025	0.48892	3.7141	-0.111161	1.72132
VESL	-71.6738	357.158	2009.01	2012.97	1261	-	62	1.6307	1.0819	1.46922	0.101556	2.01021	0.149	0.161662	2.39933	2.55937	1.54468
VNAD	-65.246	295.746	2009.26	2015	2046	doi:10.7283/T52F7KQ1	63	3.8648	0.8175	1.97392	-0.048092	2.97709	2.408	0.652593	-0.136699	-0.865903	3.44969
WHN0	-79.8457	154.22	2009.01	2015	2155	doi:10.7283/T5R49P2M	64	0.9929	0.6137	1.84246	0.315984	1.85169	1.131	0.383379	0.450619	2.29449	1.42577
WHTM	-82.6833	255.607	2010.98	2015	1320	doi:10.7283/T5ZP44DZ	65	10.5042	1.8531	3.80619	2.09629	4.59105	5.151	1.55212	3.70772	3.10861	2.47191
WILN	-80.0398	279.442	2010.04	2015	1792	doi:10.7283/T53F4MX9	66	2.9461	1.0505	7.69391	4.13394	4.95047	6.45	2.40464	4.49308	4.9253	3.72219
WLCH	-70.7294	296.18	2010.05	2015	804	doi:10.7283/T5X928DR	67	-1.2211	0.9461	-0.377605	1.84244	3.8105	6.557	0.952209	4.49257	0.610375	1.90962
